# Supplementary material for: Printability Study of a Conductive Polyaniline/Acrylic Formulation for 3D Printing
Source: Polymers (Basel). 2021 Jun 23;13(13):2068. doi: 10.3390/polym13132068 (PMC8272001; doi:10.3390/polym13132068)
Supplement: Supplementary file 1 [file polymers-13-02068-s001.zip]

Archive with 1 entries (1 files):
- polymers-1253690-supplementary.pdf
